# Supplementary material for: MbICE1 Confers Drought and Cold Tolerance through Up-Regulating Antioxidant Capacity and Stress-Resistant Genes in Arabidopsis thaliana
Source: Int J Mol Sci. 2022 Dec 16;23(24):16072. doi: 10.3390/ijms232416072 (PMC9783906; doi:10.3390/ijms232416072)
Supplement: Supplementary file 1 [file ijms-23-16072-s001.zip]

Archive with 1 entries (1 files):
- ijms-2102631-supplementary.pdf
